# Supplementary material for: Hamsters in the city: A study on the behaviour of a population of common hamsters (Cricetus cricetus) in urban environment
Source: PLoS One. 2019 Nov 21;14(11):e0225347. doi: 10.1371/journal.pone.0225347 (PMC6872164; doi:10.1371/journal.pone.0225347)
Supplement: S1 File — 1st raw: Letter corresponding to the plot in the green areas where burrows are located, 2nd raw: number of active burrows found in each specific plot, 3rd raw: Mean of the noise intensity per plot (in dB). (CSV) [file pone.0225347.s004.csv]

Plots	Active_Burrow	Noise_intensity
A	4	56.17
B	2	52.9
C	1	51.94
D	0	53.87
E	2	54.15
F	3	52.56
G	1	51.51
H	0	66.46
I	7	52.32
J	2	53.56
K	0	54.08
L	1	51.03
M	2	54.2
N	1	51.53
O	1	50.98
P	3	46.01
Q	1	51.72
R	3	51.72
S	0	47.58
T	3	48.56
U	1	53.83
V	6	46.71
W	0	48.28
X	1	48.17
Y	0	51.43
