# Supplementary material for: Hamsters in the city: A study on the behaviour of a population of common hamsters (Cricetus cricetus) in urban environment
Source: PLoS One. 2019 Nov 21;14(11):e0225347. doi: 10.1371/journal.pone.0225347 (PMC6872164; doi:10.1371/journal.pone.0225347)
Supplement: S2 File — 1st raw: Name of the observation session, 2nd raw: Time of the day (Morning or Evening), 3rd raw: Letter corresponding to the focal individual followed, 4th raw: Sex of the focal individual (female (f) or male (m)), 5th raw: Name of the activity performed by the focal individual (foraging, burrow, locomotion, others, social or vigilance), 6th raw: Duration of the activity of the focal individual, 7th raw: Total duration of the observed trip of the focal individual. (CSV) [file pone.0225347.s005.csv]

Name_of_session	Time_of_day	Individual	Sex	Activity	Duration_of_activity	Total_duration
3FA	Evening	C	m	Locomotion	0.067	15.017
3FA	Evening	C	m	Foraging	0.05	15.017
3FA	Evening	C	m	Vigilence	0.95	15.017
3FA	Evening	C	m	Burrow	13.817	15.017
3FA	Evening	C	m	Social	0	15.017
3FA	Evening	C	m	Other	0.133	15.017
4FA	Evening	D	f	Locomotion	0.383	14.467
4FA	Evening	D	f	Foraging	13.217	14.467
4FA	Evening	D	f	Vigilence	0.367	14.467
4FA	Evening	D	f	Burrow	0.5	14.467
4FA	Evening	D	f	Social	0	14.467
4FA	Evening	D	f	Other	0	14.467
5FA	Evening	D	f	Locomotion	0.233	9.15
5FA	Evening	D	f	Foraging	6.217	9.15
5FA	Evening	D	f	Vigilence	0.05	9.15
5FA	Evening	D	f	Burrow	2.6	9.15
5FA	Evening	D	f	Social	0.05	9.15
5FA	Evening	D	f	Other	0	9.15
6FA	Evening	E	f	Locomotion	0.683	9.517
6FA	Evening	E	f	Foraging	4.683	9.517
6FA	Evening	E	f	Vigilence	2.967	9.517
6FA	Evening	E	f	Burrow	0.217	9.517
6FA	Evening	E	f	Social	0	9.517
6FA	Evening	E	f	Other	0.967	9.517
7FA	Evening	F	f	Locomotion	0.433	5.933
7FA	Evening	F	f	Foraging	5.383	5.933
7FA	Evening	F	f	Vigilence	0.117	5.933
7FA	Evening	F	f	Burrow	0	5.933
7FA	Evening	F	f	Social	0	5.933
7FA	Evening	F	f	Other	0	5.933
9FA	Evening	F	f	Locomotion	0.333	6.167
9FA	Evening	F	f	Foraging	5.717	6.167
9FA	Evening	F	f	Vigilence	0.083	6.167
9FA	Evening	F	f	Burrow	0	6.167
9FA	Evening	F	f	Social	0	6.167
9FA	Evening	F	f	Other	0.033	6.167
11FA	Evening	I	f	Locomotion	0.217	3.217
11FA	Evening	I	f	Foraging	2.633	3.217
11FA	Evening	I	f	Vigilence	0.2	3.217
11FA	Evening	I	f	Burrow	0.167	3.217
11FA	Evening	I	f	Social	0	3.217
11FA	Evening	I	f	Other	0	3.217
12FA	Evening	J	f	Locomotion	0.167	3.95
12FA	Evening	J	f	Foraging	0.467	3.95
12FA	Evening	J	f	Vigilence	2.183	3.95
12FA	Evening	J	f	Burrow	1.083	3.95
12FA	Evening	J	f	Social	0	3.95
12FA	Evening	J	f	Other	0.05	3.95
13FA	Evening	J	f	Locomotion	0.517	3.75
13FA	Evening	J	f	Foraging	1.667	3.75
13FA	Evening	J	f	Vigilence	0.467	3.75
13FA	Evening	J	f	Burrow	0.883	3.75
13FA	Evening	J	f	Social	0.167	3.75
13FA	Evening	J	f	Other	0.05	3.75
14FA	Morning	F	f	Locomotion	0.55	8.333
14FA	Morning	F	f	Foraging	7.7	8.333
14FA	Morning	F	f	Vigilence	0.083	8.333
14FA	Morning	F	f	Burrow	0	8.333
14FA	Morning	F	f	Social	0	8.333
14FA	Morning	F	f	Other	0	8.333
17FA	Morning	L	m	Locomotion	0.117	7.583
17FA	Morning	L	m	Foraging	6.583	7.583
17FA	Morning	L	m	Vigilence	0.467	7.583
17FA	Morning	L	m	Burrow	0.3	7.583
17FA	Morning	L	m	Social	0	7.583
17FA	Morning	L	m	Other	0.117	7.583
18FA	Morning	M	f	Locomotion	0.217	0.767
18FA	Morning	M	f	Foraging	0.533	0.767
18FA	Morning	M	f	Vigilence	0.017	0.767
18FA	Morning	M	f	Burrow	0	0.767
18FA	Morning	M	f	Social	0	0.767
18FA	Morning	M	f	Other	0	0.767
19FA	Morning	N	f	Locomotion	0	0.433
19FA	Morning	N	f	Foraging	0.133	0.433
19FA	Morning	N	f	Vigilence	0.267	0.433
19FA	Morning	N	f	Burrow	0	0.433
19FA	Morning	N	f	Social	0	0.433
19FA	Morning	N	f	Other	0.033	0.433
20FA	Morning	D	f	Locomotion	0.3	11.967
20FA	Morning	D	f	Foraging	9.75	11.967
20FA	Morning	D	f	Vigilence	1.567	11.967
20FA	Morning	D	f	Burrow	0.317	11.967
20FA	Morning	D	f	Social	0	11.967
20FA	Morning	D	f	Other	0.033	11.967
21FA	Morning	D	f	Locomotion	0.1	14.517
21FA	Morning	D	f	Foraging	6.483	14.517
21FA	Morning	D	f	Vigilence	2.5	14.517
21FA	Morning	D	f	Burrow	5.383	14.517
21FA	Morning	D	f	Social	0	14.517
21FA	Morning	D	f	Other	0.05	14.517
22FA	Morning	C	m	Locomotion	0.183	0.85
22FA	Morning	C	m	Foraging	0.167	0.85
22FA	Morning	C	m	Vigilence	0.5	0.85
22FA	Morning	C	m	Burrow	0	0.85
22FA	Morning	C	m	Social	0	0.85
22FA	Morning	C	m	Other	0	0.85
23FA	Morning	C	m	Locomotion	0.367	12.15
23FA	Morning	C	m	Foraging	7.367	12.15
23FA	Morning	C	m	Vigilence	3.083	12.15
23FA	Morning	C	m	Burrow	1.217	12.15
23FA	Morning	C	m	Social	0	12.15
23FA	Morning	C	m	Other	0.117	12.15
31FA	Morning	X	f	Locomotion	0	0.333
31FA	Morning	X	f	Foraging	0.3	0.333
31FA	Morning	X	f	Vigilence	0	0.333
31FA	Morning	X	f	Burrow	0	0.333
31FA	Morning	X	f	Social	0	0.333
31FA	Morning	X	f	Other	0.033	0.333
32FA	Morning	Y	m	Locomotion	0	0.55
32FA	Morning	Y	m	Foraging	0.167	0.55
32FA	Morning	Y	m	Vigilence	0.383	0.55
32FA	Morning	Y	m	Burrow	0	0.55
32FA	Morning	Y	m	Social	0	0.55
32FA	Morning	Y	m	Other	0	0.55
33FA	Morning	Z	m	Locomotion	0.017	13.483
33FA	Morning	Z	m	Foraging	3.467	13.483
33FA	Morning	Z	m	Vigilence	0.167	13.483
33FA	Morning	Z	m	Burrow	9.567	13.483
33FA	Morning	Z	m	Social	0	13.483
33FA	Morning	Z	m	Other	0.267	13.483
34FA	Morning	AA	f	Locomotion	0.183	0.333
34FA	Morning	AA	f	Foraging	0.1	0.333
34FA	Morning	AA	f	Vigilence	0.05	0.333
34FA	Morning	AA	f	Burrow	0	0.333
34FA	Morning	AA	f	Social	0	0.333
34FA	Morning	AA	f	Other	0	0.333
36FA	Evening	C	m	Locomotion	0.85	12.7
36FA	Evening	C	m	Foraging	6.467	12.7
36FA	Evening	C	m	Vigilence	2.867	12.7
36FA	Evening	C	m	Burrow	2.133	12.7
36FA	Evening	C	m	Social	0.233	12.7
36FA	Evening	C	m	Other	0.15	12.7
38FA	Evening	AG	m	Locomotion	0.117	3.5
38FA	Evening	AG	m	Foraging	0.25	3.5
38FA	Evening	AG	m	Vigilence	0.267	3.5
38FA	Evening	AG	m	Burrow	0.017	3.5
38FA	Evening	AG	m	Social	0.4	3.5
38FA	Evening	AG	m	Other	2.45	3.5
39FA	Evening	AH	f	Locomotion	0.367	0.7
39FA	Evening	AH	f	Foraging	0.267	0.7
39FA	Evening	AH	f	Vigilence	0.067	0.7
39FA	Evening	AH	f	Burrow	0	0.7
39FA	Evening	AH	f	Social	0	0.7
39FA	Evening	AH	f	Other	0	0.7
40FA	Evening	AF	m	Locomotion	0.3	3.967
40FA	Evening	AF	m	Foraging	0.1	3.967
40FA	Evening	AF	m	Vigilence	0.983	3.967
40FA	Evening	AF	m	Burrow	2.167	3.967
40FA	Evening	AF	m	Social	0.417	3.967
40FA	Evening	AF	m	Other	0	3.967
41FA	Evening	E	f	Locomotion	0.133	14.25
41FA	Evening	E	f	Foraging	1.85	14.25
41FA	Evening	E	f	Vigilence	0.167	14.25
41FA	Evening	E	f	Burrow	12.1	14.25
41FA	Evening	E	f	Social	0	14.25
41FA	Evening	E	f	Other	0	14.25
44FA	Evening	AK	f	Locomotion	0.767	14.267
44FA	Evening	AK	f	Foraging	10.017	14.267
44FA	Evening	AK	f	Vigilence	1.633	14.267
44FA	Evening	AK	f	Burrow	1.75	14.267
44FA	Evening	AK	f	Social	0.017	14.267
44FA	Evening	AK	f	Other	0.083	14.267
45FA	Evening	F	f	Locomotion	0	0.567
45FA	Evening	F	f	Foraging	0.55	0.567
45FA	Evening	F	f	Vigilence	0.017	0.567
45FA	Evening	F	f	Burrow	0	0.567
45FA	Evening	F	f	Social	0	0.567
45FA	Evening	F	f	Other	0	0.567
48FA	Evening	W	m	Locomotion	0.4	4.167
48FA	Evening	W	m	Foraging	2.3	4.167
48FA	Evening	W	m	Vigilence	0.9	4.167
48FA	Evening	W	m	Burrow	0.417	4.167
48FA	Evening	W	m	Social	0.15	4.167
48FA	Evening	W	m	Other	0	4.167
49FA	Morning	E	f	Locomotion	0.3	13.983
49FA	Morning	E	f	Foraging	5.95	13.983
49FA	Morning	E	f	Vigilence	0.95	13.983
49FA	Morning	E	f	Burrow	5.867	13.983
49FA	Morning	E	f	Social	0.85	13.983
49FA	Morning	E	f	Other	0.067	13.983
53FA	Morning	O	f	Locomotion	0	2.433
53FA	Morning	O	f	Foraging	2.283	2.433
53FA	Morning	O	f	Vigilence	0.15	2.433
53FA	Morning	O	f	Burrow	0	2.433
53FA	Morning	O	f	Social	0	2.433
53FA	Morning	O	f	Other	0	2.433
1MB	Evening	O	f	Locomotion	0.2	6.8
1MB	Evening	O	f	Foraging	5.833	6.8
1MB	Evening	O	f	Vigilence	0.767	6.8
1MB	Evening	O	f	Burrow	0	6.8
1MB	Evening	O	f	Social	0	6.8
1MB	Evening	O	f	Other	0	6.8
2MB	Morning	P	f	Locomotion	0.883	12.883
2MB	Morning	P	f	Foraging	10.517	12.883
2MB	Morning	P	f	Vigilence	1.1	12.883
2MB	Morning	P	f	Burrow	0.133	12.883
2MB	Morning	P	f	Social	0	12.883
2MB	Morning	P	f	Other	0.25	12.883
3MB	Morning	M	f	Locomotion	1.1	9.183
3MB	Morning	M	f	Foraging	4.483	9.183
3MB	Morning	M	f	Vigilence	0.717	9.183
3MB	Morning	M	f	Burrow	2.883	9.183
3MB	Morning	M	f	Social	0	9.183
3MB	Morning	M	f	Other	0	9.183
4MB	Morning	R	f	Locomotion	0.6	8.1
4MB	Morning	R	f	Foraging	5.15	8.1
4MB	Morning	R	f	Vigilence	1.917	8.1
4MB	Morning	R	f	Burrow	0.317	8.1
4MB	Morning	R	f	Social	0	8.1
4MB	Morning	R	f	Other	0.117	8.1
5MB	Morning	S	m	Locomotion	0.15	6.867
5MB	Morning	S	m	Foraging	0.25	6.867
5MB	Morning	S	m	Vigilence	5.617	6.867
5MB	Morning	S	m	Burrow	0.017	6.867
5MB	Morning	S	m	Social	0.367	6.867
5MB	Morning	S	m	Other	0.467	6.867
6MB	Morning	D	f	Locomotion	0.667	11.633
6MB	Morning	D	f	Foraging	5.833	11.633
6MB	Morning	D	f	Vigilence	0.65	11.633
6MB	Morning	D	f	Burrow	4.233	11.633
6MB	Morning	D	f	Social	0	11.633
6MB	Morning	D	f	Other	0.25	11.633
8MB	Evening	T	f	Locomotion	0.1	1.917
8MB	Evening	T	f	Foraging	1.817	1.917
8MB	Evening	T	f	Vigilence	0	1.917
8MB	Evening	T	f	Burrow	0	1.917
8MB	Evening	T	f	Social	0	1.917
8MB	Evening	T	f	Other	0	1.917
9MB	Evening	O	f	Locomotion	0.533	14.217
9MB	Evening	O	f	Foraging	12.233	14.217
9MB	Evening	O	f	Vigilence	1.45	14.217
9MB	Evening	O	f	Burrow	0	14.217
9MB	Evening	O	f	Social	0	14.217
9MB	Evening	O	f	Other	0	14.217
10MB	Evening	U	f	Locomotion	0.433	4.8
10MB	Evening	U	f	Foraging	1.25	4.8
10MB	Evening	U	f	Vigilence	2.7	4.8
10MB	Evening	U	f	Burrow	0	4.8
10MB	Evening	U	f	Social	0.1	4.8
10MB	Evening	U	f	Other	0.317	4.8
11MB	Evening	E	f	Locomotion	0.2	13.383
11MB	Evening	E	f	Foraging	0.367	13.383
11MB	Evening	E	f	Vigilence	1.567	13.383
11MB	Evening	E	f	Burrow	11.117	13.383
11MB	Evening	E	f	Social	0.133	13.383
11MB	Evening	E	f	Other	0	13.383
12MB	Morning	AC	m	Locomotion	0.1	2
12MB	Morning	AC	m	Foraging	0.767	2
12MB	Morning	AC	m	Vigilence	0.983	2
12MB	Morning	AC	m	Burrow	0	2
12MB	Morning	AC	m	Social	0	2
12MB	Morning	AC	m	Other	0.15	2
13MB	Morning	AD	f	Locomotion	0.35	1.067
13MB	Morning	AD	f	Foraging	0.067	1.067
13MB	Morning	AD	f	Vigilence	0.65	1.067
13MB	Morning	AD	f	Burrow	0	1.067
13MB	Morning	AD	f	Social	0	1.067
13MB	Morning	AD	f	Other	0	1.067
14MB	Morning	AE	m	Locomotion	0.067	1.567
14MB	Morning	AE	m	Foraging	1.383	1.567
14MB	Morning	AE	m	Vigilence	0.117	1.567
14MB	Morning	AE	m	Burrow	0	1.567
14MB	Morning	AE	m	Social	0	1.567
14MB	Morning	AE	m	Other	0	1.567
15MB	Evening	E	f	Locomotion	0.333	9.567
15MB	Evening	E	f	Foraging	5.6	9.567
15MB	Evening	E	f	Vigilence	3.5	9.567
15MB	Evening	E	f	Burrow	0	9.567
15MB	Evening	E	f	Social	0	9.567
15MB	Evening	E	f	Other	0.133	9.567
16MB	Evening	AI	m	Locomotion	0.267	6.2
16MB	Evening	AI	m	Foraging	0.217	6.2
16MB	Evening	AI	m	Vigilence	3.483	6.2
16MB	Evening	AI	m	Burrow	0.8	6.2
16MB	Evening	AI	m	Social	0.2	6.2
16MB	Evening	AI	m	Other	1.233	6.2
17MB	Evening	AM	m	Locomotion	1.25	10.883
17MB	Evening	AM	m	Foraging	3.9	10.883
17MB	Evening	AM	m	Vigilence	4.35	10.883
17MB	Evening	AM	m	Burrow	0.083	10.883
17MB	Evening	AM	m	Social	0.767	10.883
17MB	Evening	AM	m	Other	0.533	10.883
18MB	Evening	T	f	Locomotion	0.033	9.067
18MB	Evening	T	f	Foraging	8.133	9.067
18MB	Evening	T	f	Vigilence	0.883	9.067
18MB	Evening	T	f	Burrow	0	9.067
18MB	Evening	T	f	Social	0	9.067
18MB	Evening	T	f	Other	0.017	9.067
19MB	Evening	AN	m	Locomotion	1.55	6.833
19MB	Evening	AN	m	Foraging	2.05	6.833
19MB	Evening	AN	m	Vigilence	1.8	6.833
19MB	Evening	AN	m	Burrow	0	6.833
19MB	Evening	AN	m	Social	1.25	6.833
19MB	Evening	AN	m	Other	0.183	6.833
22MB	Evening	AC	m	Locomotion	0.083	1.133
22MB	Evening	AC	m	Foraging	1.05	1.133
22MB	Evening	AC	m	Vigilence	0	1.133
22MB	Evening	AC	m	Burrow	0	1.133
22MB	Evening	AC	m	Social	0	1.133
22MB	Evening	AC	m	Other	0	1.133
24MB	Evening	AI	m	Locomotion	0.717	3.35
24MB	Evening	AI	m	Foraging	0.633	3.35
24MB	Evening	AI	m	Vigilence	0.383	3.35
24MB	Evening	AI	m	Burrow	1.283	3.35
24MB	Evening	AI	m	Social	0.333	3.35
24MB	Evening	AI	m	Other	0	3.35
25MB	Evening	AI	m	Locomotion	0.417	2.7
25MB	Evening	AI	m	Foraging	0.3	2.7
25MB	Evening	AI	m	Vigilence	1.75	2.7
25MB	Evening	AI	m	Burrow	0.217	2.7
25MB	Evening	AI	m	Social	0.017	2.7
25MB	Evening	AI	m	Other	0	2.7
26MB	Morning	AL	f	Locomotion	0.133	14.933
26MB	Morning	AL	f	Foraging	3.283	14.933
26MB	Morning	AL	f	Vigilence	0.283	14.933
26MB	Morning	AL	f	Burrow	11.2	14.933
26MB	Morning	AL	f	Social	0	14.933
26MB	Morning	AL	f	Other	0.033	14.933
