# Supplementary material for: Hamsters in the city: A study on the behaviour of a population of common hamsters (Cricetus cricetus) in urban environment
Source: PLoS One. 2019 Nov 21;14(11):e0225347. doi: 10.1371/journal.pone.0225347 (PMC6872164; doi:10.1371/journal.pone.0225347)
Supplement: S3 File — 1st raw: Name of the observation session, 2nd raw: Time of the day (Morning or Evening), 3rd raw: Letter corresponding to the focal individual followed, 4th raw: Sex of the focal individual (female (f) or male (m)), 5th raw: Name of the specific vigilance behaviour expressed by the focal individual (Head-rearing, monitoring, long-freezing or short-freezing), 6th raw: Frequency of the specific vigilance behaviour of the focal individual, 7th raw: Total frequency of the vigilance behaviours for a focal individual. (CSV) [file pone.0225347.s006.csv]

Name_of_Session	Time_of_day	Individual	Sex	Activity	Frequency_of_activity	Total_frequency_of_vigilance
3FA	Evening	C	m	head-rearing	7	20
3FA	Evening	C	m	short-freezing	2	20
3FA	Evening	C	m	long-freezing	11	20
3FA	Evening	C	m	monitoring	0	20
4FA	Evening	D	f	head-rearing	3	27
4FA	Evening	D	f	short-freezing	15	27
4FA	Evening	D	f	long-freezing	9	27
4FA	Evening	D	f	monitoring	0	27
5FA	Evening	D	f	head-rearing	1	6
5FA	Evening	D	f	short-freezing	4	6
5FA	Evening	D	f	long-freezing	1	6
5FA	Evening	D	f	monitoring	0	6
6FA	Evening	E	f	head-rearing	15	62
6FA	Evening	E	f	short-freezing	14	62
6FA	Evening	E	f	long-freezing	31	62
6FA	Evening	E	f	monitoring	2	62
7FA	Evening	F	f	head-rearing	0	8
7FA	Evening	F	f	short-freezing	4	8
7FA	Evening	F	f	long-freezing	4	8
7FA	Evening	F	f	monitoring	0	8
9FA	Evening	F	f	head-rearing	0	20
9FA	Evening	F	f	short-freezing	16	20
9FA	Evening	F	f	long-freezing	4	20
9FA	Evening	F	f	monitoring	0	20
11FA	Evening	I	f	head-rearing	2	25
11FA	Evening	I	f	short-freezing	15	25
11FA	Evening	I	f	long-freezing	8	25
11FA	Evening	I	f	monitoring	0	25
12FA	Evening	J	f	head-rearing	6	22
12FA	Evening	J	f	short-freezing	6	22
12FA	Evening	J	f	long-freezing	9	22
12FA	Evening	J	f	monitoring	1	22
13FA	Evening	J	f	head-rearing	10	28
13FA	Evening	J	f	short-freezing	9	28
13FA	Evening	J	f	long-freezing	8	28
13FA	Evening	J	f	monitoring	1	28
14FA	Morning	F	f	head-rearing	3	6
14FA	Morning	F	f	short-freezing	3	6
14FA	Morning	F	f	long-freezing	0	6
14FA	Morning	F	f	monitoring	0	6
17FA	Morning	L	m	head-rearing	8	20
17FA	Morning	L	m	short-freezing	4	20
17FA	Morning	L	m	long-freezing	8	20
17FA	Morning	L	m	monitoring	0	20
18FA	Morning	M	f	head-rearing	0	1
18FA	Morning	M	f	short-freezing	0	1
18FA	Morning	M	f	long-freezing	1	1
18FA	Morning	M	f	monitoring	0	1
19FA	Morning	N	f	head-rearing	5	6
19FA	Morning	N	f	short-freezing	0	6
19FA	Morning	N	f	long-freezing	1	6
19FA	Morning	N	f	monitoring	0	6
20FA	Morning	D	f	head-rearing	21	73
20FA	Morning	D	f	short-freezing	37	73
20FA	Morning	D	f	long-freezing	14	73
20FA	Morning	D	f	monitoring	1	73
21FA	Morning	D	f	head-rearing	12	39
21FA	Morning	D	f	short-freezing	19	39
21FA	Morning	D	f	long-freezing	8	39
21FA	Morning	D	f	monitoring	0	39
22FA	Morning	C	m	head-rearing	3	7
22FA	Morning	C	m	short-freezing	0	7
22FA	Morning	C	m	long-freezing	4	7
22FA	Morning	C	m	monitoring	0	7
23FA	Morning	C	m	head-rearing	32	97
23FA	Morning	C	m	short-freezing	38	97
23FA	Morning	C	m	long-freezing	26	97
23FA	Morning	C	m	monitoring	1	97
32FA	Morning	Y	m	head-rearing	4	5
32FA	Morning	Y	m	short-freezing	1	5
32FA	Morning	Y	m	long-freezing	0	5
32FA	Morning	Y	m	monitoring	0	5
33FA	Morning	Z	m	head-rearing	0	4
33FA	Morning	Z	m	short-freezing	1	4
33FA	Morning	Z	m	long-freezing	1	4
33FA	Morning	Z	m	monitoring	2	4
34FA	Morning	AA	f	head-rearing	0	2
34FA	Morning	AA	f	short-freezing	0	2
34FA	Morning	AA	f	long-freezing	0	2
34FA	Morning	AA	f	monitoring	2	2
36FA	Evening	C	m	head-rearing	32	65
36FA	Evening	C	m	short-freezing	14	65
36FA	Evening	C	m	long-freezing	9	65
36FA	Evening	C	m	monitoring	10	65
38FA	Evening	AG	m	head-rearing	4	19
38FA	Evening	AG	m	short-freezing	7	19
38FA	Evening	AG	m	long-freezing	7	19
38FA	Evening	AG	m	monitoring	1	19
39FA	Evening	AH	f	head-rearing	1	2
39FA	Evening	AH	f	short-freezing	1	2
39FA	Evening	AH	f	long-freezing	0	2
39FA	Evening	AH	f	monitoring	0	2
40FA	Evening	AF	m	head-rearing	7	8
40FA	Evening	AF	m	short-freezing	0	8
40FA	Evening	AF	m	long-freezing	1	8
40FA	Evening	AF	m	monitoring	0	8
41FA	Evening	E	f	head-rearing	5	10
41FA	Evening	E	f	short-freezing	4	10
41FA	Evening	E	f	long-freezing	1	10
41FA	Evening	E	f	monitoring	0	10
44FA	Evening	AK	f	head-rearing	19	30
44FA	Evening	AK	f	short-freezing	5	30
44FA	Evening	AK	f	long-freezing	6	30
44FA	Evening	AK	f	monitoring	0	30
45FA	Evening	F	f	head-rearing	0	3
45FA	Evening	F	f	short-freezing	2	3
45FA	Evening	F	f	long-freezing	1	3
45FA	Evening	F	f	monitoring	0	3
48FA	Evening	W	m	head-rearing	26	39
48FA	Evening	W	m	short-freezing	8	39
48FA	Evening	W	m	long-freezing	4	39
48FA	Evening	W	m	monitoring	1	39
49FA	Morning	E	f	head-rearing	13	27
49FA	Morning	E	f	short-freezing	10	27
49FA	Morning	E	f	long-freezing	3	27
49FA	Morning	E	f	monitoring	1	27
53FA	Morning	O	f	head-rearing	1	4
53FA	Morning	O	f	short-freezing	2	4
53FA	Morning	O	f	long-freezing	1	4
53FA	Morning	O	f	monitoring	0	4
1MB	Evening	O	f	head-rearing	6	56
1MB	Evening	O	f	short-freezing	33	56
1MB	Evening	O	f	long-freezing	17	56
1MB	Evening	O	f	monitoring	0	56
2MB	Morning	P	f	head-rearing	13	41
2MB	Morning	P	f	short-freezing	11	41
2MB	Morning	P	f	long-freezing	15	41
2MB	Morning	P	f	monitoring	2	41
3MB	Morning	M	f	head-rearing	8	21
3MB	Morning	M	f	short-freezing	6	21
3MB	Morning	M	f	long-freezing	7	21
3MB	Morning	M	f	monitoring	0	21
4MB	Morning	R	f	head-rearing	19	43
4MB	Morning	R	f	short-freezing	12	43
4MB	Morning	R	f	long-freezing	11	43
4MB	Morning	R	f	monitoring	1	43
5MB	Morning	S	m	head-rearing	26	46
5MB	Morning	S	m	short-freezing	3	46
5MB	Morning	S	m	long-freezing	14	46
5MB	Morning	S	m	monitoring	3	46
7MB	Morning	D	f	head-rearing	8	28
7MB	Morning	D	f	short-freezing	13	28
7MB	Morning	D	f	long-freezing	5	28
7MB	Morning	D	f	monitoring	2	28
9MB	Evening	O	f	head-rearing	18	126
9MB	Evening	O	f	short-freezing	70	126
9MB	Evening	O	f	long-freezing	28	126
9MB	Evening	O	f	monitoring	10	126
10MB	Evening	U	f	head-rearing	35	60
10MB	Evening	U	f	short-freezing	15	60
10MB	Evening	U	f	long-freezing	4	60
10MB	Evening	U	f	monitoring	6	60
11MB	Evening	E	f	head-rearing	17	27
11MB	Evening	E	f	short-freezing	4	27
11MB	Evening	E	f	long-freezing	4	27
11MB	Evening	E	f	monitoring	2	27
12MB	Morning	AC	m	head-rearing	10	20
12MB	Morning	AC	m	short-freezing	5	20
12MB	Morning	AC	m	long-freezing	3	20
12MB	Morning	AC	m	monitoring	2	20
13MB	Morning	AD	f	head-rearing	1	9
13MB	Morning	AD	f	short-freezing	4	9
13MB	Morning	AD	f	long-freezing	4	9
13MB	Morning	AD	f	monitoring	0	9
14MB	Morning	AE	m	head-rearing	0	7
14MB	Morning	AE	m	short-freezing	5	7
14MB	Morning	AE	m	long-freezing	1	7
14MB	Morning	AE	m	monitoring	1	7
15MB	Evening	E	f	head-rearing	31	66
15MB	Evening	E	f	short-freezing	22	66
15MB	Evening	E	f	long-freezing	10	66
15MB	Evening	E	f	monitoring	3	66
16MB	Evening	AI	m	head-rearing	24	45
16MB	Evening	AI	m	short-freezing	4	45
16MB	Evening	AI	m	long-freezing	17	45
16MB	Evening	AI	m	monitoring	0	45
17MB	Evening	AM	m	head-rearing	62	96
17MB	Evening	AM	m	short-freezing	19	96
17MB	Evening	AM	m	long-freezing	5	96
17MB	Evening	AM	m	monitoring	10	96
18MB	Evening	T	f	head-rearing	20	74
18MB	Evening	T	f	short-freezing	38	74
18MB	Evening	T	f	long-freezing	14	74
18MB	Evening	T	f	monitoring	2	74
19MB	Evening	AN	m	head-rearing	31	68
19MB	Evening	AN	m	short-freezing	17	68
19MB	Evening	AN	m	long-freezing	16	68
19MB	Evening	AN	m	monitoring	4	68
24MB	Evening	AI	m	head-rearing	6	12
24MB	Evening	AI	m	short-freezing	3	12
24MB	Evening	AI	m	long-freezing	3	12
24MB	Evening	AI	m	monitoring	0	12
25MB	Evening	AI	m	head-rearing	11	20
25MB	Evening	AI	m	short-freezing	1	20
25MB	Evening	AI	m	long-freezing	4	20
25MB	Evening	AI	m	monitoring	4	20
26MB	Morning	AL	f	head-rearing	5	18
26MB	Morning	AL	f	short-freezing	7	18
26MB	Morning	AL	f	long-freezing	6	18
26MB	Morning	AL	f	monitoring	0	18
